# Supplementary material for: Probabilistic cell/domain-type assignment of spatial transcriptomics data with SpatialAnno
Source: Nucleic Acids Res. 2023 Nov 6;51(22):e115. doi: 10.1093/nar/gkad1023 (PMC10711557; doi:10.1093/nar/gkad1023)
Supplement: gkad1023_Supplemental_Files [file gkad1023_supplemental_files.zip]

Archive with 2 entries (2 files):
- 4 Supplementary Notes.pdf
- 5 supplementary information.pdf
